# Supplementary material for: Unveiling the Biodiversity and Conservation Significance of Medog: A Camera-Trapping Survey on Mammals in the Southeastern Tibetan Mountains
Source: Animals (Basel). 2024 Jul 27;14(15):2188. doi: 10.3390/ani14152188 (PMC11311013; doi:10.3390/ani14152188)
Supplement: Supplementary file 1 [file animals-14-02188-s001.zip]

Archive with 3 entries (3 files):
- Figure S1.pdf
- No. of independent detection.xlsx
- Total no. of independent capture events.xlsx
