# Supplementary material for: Unveiling the Biodiversity and Conservation Significance of Medog: A Camera-Trapping Survey on Mammals in the Southeastern Tibetan Mountains
Source: Animals (Basel). 2024 Jul 27;14(15):2188. doi: 10.3390/ani14152188 (PMC11311013; doi:10.3390/ani14152188)
Supplement: Supplementary file 1 [file animals-14-02188-s001.zip › No. of independent detection.xlsx]

## Sheet: Sheet1
Camera number	Elevation	Camera-days	Vegetation types	Domestic dogs	Livestock	Human	Unidentified rat	White-cheeked macaque Macaca leucogenys	Yellow-throated marten Martes flavigula	Pallas’s squirrel Callosciurus erythraeus	Orange bellied Himalayan squirrel Dremomys lokriah	Asiatic black bear Ursus thibetanus	Mainland leopard cat Prionailurus bengalensis	Himalayan serow Capricornis thar	Red goral Naemorhedus baileyi	Spotted linsang Prionodon pardicolor	Takin Budorcas taxicolor	Chinese red panda Ailurus styani	Himalayan red panda Ailurus fulgens	Siberian weasel Mustela sibirica	Yellow-bellied weasel Mustela kathiah	Dhole Cuon alpinus	Gongshan muntjac Muntiacus gongshanensis	Asiatic golden cat Catopuma temminckii	Forrest’s pika Ochotona forresti	Marbled cat Pardofelis marmorata	Masked palm civet Paguma larvata	Wild boar Sus scrofa	Black musk deer Moschus fuscus	Clouded leopard Neofelis nebulosa	Red and white giant flying squirrel Petaurista alborufus	Grey-headed flying squirrel Petaurista caniceps
001	2337	189	Broad-leaf forests (B)	15	0	0	11	17	4	2	0	1	3	1	4	0	0	0	0	0	0	0	0	0	0	0	0	0	0	0	0	0
002	2529	185	Broad-leaf forests (B)	1	0	0	5	12	0	0	4	3	0	0	1	1	0	0	0	0	0	0	1	0	0	0	0	0	0	0	0	0
003	2538	197	Broad-leaf forests (B)	10	0	0	2	3	2	0	0	2	0	1	8	0	0	0	0	0	0	0	0	0	0	0	0	0	0	0	0	0
004	2700	74	Conifer forests (C)	0	0	0	0	1	0	0	0	0	0	1	0	0	2	0	0	0	0	0	0	0	0	0	0	0	0	0	0	0
005	2739	194	Conifer forests (C)	0	0	0	0	10	0	0	0	0	0	5	0	0	12	0	0	0	0	0	0	0	0	0	0	0	0	0	0	0
006	2827	286	Broad-leaf forests (B)	0	0	0	1	17	0	7	0	0	0	0	0	1	0	0	0	0	0	0	0	0	0	0	0	0	0	0	0	0
007	2946	63	Broad-leaf forests (B)	0	0	0	1	4	0	0	0	0	0	1	0	0	0	0	0	0	0	0	0	0	0	0	0	0	0	0	0	0
008	2823	105	Broad-leaf forests (B)	0	0	0	0	7	0	0	0	0	0	0	1	0	0	0	0	0	0	0	0	0	0	0	0	0	0	0	0	0
009	2823	89	Broad-leaf forests (B)	0	0	0	0	4	2	0	0	1	0	1	1	0	0	0	1	1	0	1	0	0	0	0	0	0	0	0	0	0
010	3028	287	Broad-leaf forests (B)	0	0	0	8	12	0	1	5	0	0	0	0	0	0	1	0	0	0	0	1	0	0	0	0	0	0	0	0	0
011	2895	47	Conifer forests (C)	0	0	0	0	1	0	1	0	0	0	0	0	0	14	0	0	0	0	0	0	0	0	0	0	0	0	0	0	0
012	2895	181	Conifer forests (C)	0	0	0	0	20	0	0	0	2	0	3	2	0	4	0	0	0	0	0	0	1	3	0	0	0	0	0	0	0
013	3029	39	Conifer forests (C)	0	0	0	3	0	0	0	0	0	0	0	0	0	6	0	0	0	0	0	0	0	0	0	0	0	0	0	0	0
014	3029	202	Conifer forests (C)	0	0	0	1	0	0	0	0	1	0	1	0	0	0	0	0	0	0	0	0	0	0	0	0	0	0	0	0	0
015	3449	234	Conifer forests (C)	0	0	0	3	0	0	0	0	1	0	7	0	0	0	0	0	0	0	0	0	0	0	0	0	0	0	0	0	0
016	2803	161	Broad-leaf forests (B)	3	0	1	0	8	1	0	0	0	0	0	0	0	0	0	0	0	0	0	4	0	0	0	0	0	0	0	0	0
017	2768	150	Broad-leaf forests (B)	0	0	1	0	5	0	0	0	0	0	0	0	0	3	0	0	0	0	0	0	0	0	0	0	0	0	0	0	0
018	2836	187	Broad-leaf forests (B)	2	0	1	0	7	2	1	0	3	0	0	0	0	0	0	0	0	0	0	0	0	0	0	0	0	0	0	0	0
019	2608	313	Broad-leaf forests (B)	2	0	1	111	9	19	64	16	5	0	0	12	1	0	0	1	4	1	0	0	0	0	2	0	0	0	0	0	0
020	2045	309	Broad-leaf forests (B)	0	5	0	0	23	1	0	0	0	5	2	0	0	0	0	0	0	0	0	0	0	0	0	0	0	0	0	0	0
021	3068	381	Broad-leaf forests (B)	1	0	0	0	7	0	0	0	0	0	1	19	1	0	1	1	1	0	0	0	0	0	0	0	0	0	0	0	1
022	1993	143	Broad-leaf forests (B)	0	0	0	0	1	0	0	0	0	0	3	0	0	0	0	0	0	0	0	35	0	0	0	1	0	0	0	0	0
023	1942	43	Broad-leaf forests (B)	0	0	0	6	0	0	6	0	0	0	0	0	0	0	0	0	0	0	1	1	0	0	0	0	0	0	0	0	0
024	1929	269	Broad-leaf forests (B)	0	0	0	0	4	0	0	0	0	0	2	0	0	0	0	0	0	0	0	74	0	0	0	0	0	0	0	0	0
025	2031	267	Broad-leaf forests (B)	12	0	3	152	6	2	8	0	0	1	0	0	0	1	0	0	1	0	0	6	0	0	0	0	0	0	0	0	0
026	2327	219	Broad-leaf forests (B)	0	0	0	9	0	0	12	0	1	0	0	0	0	0	0	0	0	0	0	0	0	0	0	0	0	0	0	0	0
027	2423	367	Broad-leaf forests (B)	4	0	3	0	8	78	0	0	0	0	5	0	4	0	0	1	0	0	9	24	0	0	0	1	0	0	1	0	0
028	2440	367	Broad-leaf forests (B)	0	0	0	6	0	7	1	1	0	0	3	0	2	0	0	1	0	0	0	11	1	0	0	0	0	0	0	0	0
029	2188	182	Broad-leaf forests (B)	3	0	0	0	9	7	0	0	0	0	0	0	0	0	0	0	0	0	5	3	0	0	0	0	8	0	0	0	0
030	2300	223	Broad-leaf forests (B)	0	0	0	48	24	0	2	1	0	4	7	0	1	0	0	0	0	0	1	1	0	0	0	0	0	0	0	0	0
031	2534	252	Broad-leaf forests (B)	0	0	0	94	12	7	0	0	1	0	12	0	3	0	0	2	0	0	0	0	0	0	0	0	0	0	0	0	0
032	2200	122	Broad-leaf forests (B)	0	0	0	4	1	0	0	0	1	0	0	0	0	0	0	0	0	0	0	2	0	0	0	0	0	0	0	0	0
033	2053	189	Broad-leaf forests (B)	0	0	0	1	1	1	0	0	0	0	2	0	0	0	0	0	0	0	0	0	0	0	0	0	0	0	0	3	0
034	2051	189	Broad-leaf forests (B)	0	0	0	49	6	0	1	0	0	0	0	0	2	1	0	0	0	0	1	0	0	0	0	2	0	0	0	0	0
035	1936	189	Broad-leaf forests (B)	0	0	0	0	5	1	0	0	0	0	0	0	0	0	0	0	0	0	0	2	0	0	0	0	0	0	0	0	0
036	2013	170	Broad-leaf forests (B)	0	0	0	1	1	1	2	0	1	0	0	0	2	0	0	0	0	0	0	10	0	0	2	1	0	0	0	0	0
037	3043	187	Conifer forests (C)	0	0	0	0	1	0	0	0	0	0	7	0	0	2	0	0	0	0	0	0	0	0	0	0	0	0	0	0	0
038	3362	187	Conifer forests (C)	0	0	0	0	0	0	0	0	1	0	0	1	0	0	0	0	0	0	0	0	1	0	0	0	0	0	0	0	0
039	3480	154	Conifer forests (C)	0	0	0	0	0	0	0	0	1	0	0	0	0	1	0	0	0	0	0	0	0	0	0	0	0	1	0	0	0
040	3480	187	Conifer forests (C)	0	0	0	0	0	1	0	0	2	0	0	0	0	13	0	0	0	0	1	0	0	0	0	0	0	1	0	0	0
041	3420	148	Conifer forests (C)	0	0	1	0	0	6	0	0	0	0	0	0	0	6	1	0	0	0	0	0	0	0	0	0	0	0	0	0	0
042	3323	144	Conifer forests (C)	0	0	0	0	0	0	0	0	0	0	0	0	0	3	0	0	0	0	0	0	0	0	0	0	0	0	0	0	0
043	3238	187	Conifer forests (C)	0	0	0	0	0	0	0	0	0	0	0	0	0	2	0	0	0	0	0	0	0	0	0	0	0	0	0	0	0
044	3304	182	Conifer forests (C)	0	0	1	0	0	0	0	0	1	0	1	0	0	9	0	0	1	0	0	0	0	0	0	0	0	0	0	0	0
045	2348	167	Broad-leaf forests (B)	3	0	0	42	15	0	10	0	1	1	0	0	0	0	0	0	0	0	0	0	0	0	0	0	0	0	0	0	0
046	2203	155	Broad-leaf forests (B)	0	0	0	2	37	0	0	0	2	1	3	0	0	0	0	0	0	0	3	57	1	0	0	0	8	0	0	0	0
047	2958	299	Conifer forests (C)	10	0	0	0	11	3	0	0	0	0	2	0	0	0	0	0	2	0	0	0	0	0	0	0	0	0	0	0	0
048	1959	132	Broad-leaf forests (B)	0	4	0	0	0	0	0	0	0	0	0	0	0	0	0	0	0	0	0	0	0	0	0	0	0	0	0	0	0
049	1959	127	Broad-leaf forests (B)	3	9	2	0	2	4	0	0	0	0	0	0	0	0	0	0	0	0	1	0	0	0	0	0	0	0	0	0	0
050	2076	283	Broad-leaf forests (B)	2	0	0	77	18	2	0	0	0	4	1	0	0	0	0	0	0	0	0	8	0	0	0	0	0	0	0	0	0
051	2614	94	Conifer forests (C)	0	2	0	0	2	3	0	0	0	0	0	0	0	0	0	0	0	0	0	1	1	0	0	0	0	0	0	0	0
052	2680	97	Conifer forests (C)	0	0	0	2	45	20	4	0	0	2	6	0	0	0	0	0	0	0	0	3	0	0	0	0	0	0	4	0	0
053	2800	277	Conifer forests (C)	0	0	0	1	7	2	4	13	2	1	2	14	0	0	0	0	2	0	1	10	1	0	0	0	0	0	0	0	3
054	2656	285	Conifer forests (C)	0	0	0	14	3	1	0	5	2	0	7	0	0	0	0	0	1	0	1	2	1	0	0	0	0	0	0	0	0
055	2750	92	Conifer forests (C)	0	0	0	0	15	1	0	0	0	0	6	0	0	1	0	0	0	0	0	0	0	0	0	0	0	0	0	0	0
056	3308	256	Shrublands (S)	0	0	2	0	0	0	0	0	0	0	3	0	0	1	0	0	0	0	0	0	0	0	0	0	0	0	0	0	0
057	3589	153	Shrublands (S)	0	0	1	0	0	0	0	0	0	0	0	0	0	0	0	0	0	0	0	0	0	1	0	0	0	0	0	0	0
058	3654	267	Alpine vegetation (A)	1	0	1	0	0	0	0	0	0	0	4	0	0	0	0	0	0	0	0	0	0	0	0	0	0	34	0	0	0
059	3582	139	Alpine vegetation (A)	1	0	2	0	0	0	0	0	0	0	1	0	0	0	0	0	0	0	0	0	0	0	0	0	0	0	0	0	0
060	2743	165	Conifer forests (C)	0	0	0	4	20	5	0	0	7	7	3	148	0	0	0	0	0	0	16	0	0	0	0	0	0	0	0	0	0
061	2590	252	Conifer forests (C)	0	8	1	0	9	1	13	0	7	1	0	1	0	0	0	0	0	0	0	8	2	0	0	0	0	0	0	0	0
062	2704	89	Conifer forests (C)	0	2	0	14	4	3	13	1	5	0	0	0	0	0	0	0	0	0	0	0	4	8	0	0	0	0	1	0	0
063	2295	99	Broad-leaf forests (B)	0	23	4	5	0	1	0	0	0	0	0	0	0	0	0	0	0	0	4	8	0	0	0	0	0	0	0	0	0
064	2898	152	Conifer forests (C)	0	0	0	102	0	2	0	5	1	0	0	5	0	0	0	0	1	0	0	0	0	9	0	0	0	1	0	0	0
065	2693	264	Conifer forests (C)	7	5	0	0	4	3	0	37	4	1	8	3	0	0	0	0	0	0	2	0	1	0	0	0	0	0	0	0	0
066	2581	287	Broad-leaf forests (B)	1	4	0	0	0	0	0	2	0	0	0	0	0	0	0	0	0	0	0	36	0	1	0	0	1	0	0	0	0
067	2584	104	Broad-leaf forests (B)	0	0	0	0	0	1	0	0	4	0	0	0	0	0	0	0	0	0	0	11	1	0	0	0	1	0	0	0	0
068	2590	287	Broad-leaf forests (B)	1	3	1	36	2	1	0	4	0	0	5	3	0	0	0	0	1	0	0	20	1	0	0	0	1	0	0	0	0
069	2780	121	Broad-leaf forests (B)	0	0	0	1	2	0	0	0	2	0	2	0	0	0	0	0	1	0	2	0	0	0	0	0	0	0	0	0	0
070	2634	288	Broad-leaf forests (B)	0	0	0	0	0	0	0	0	0	0	16	2	0	0	0	0	0	0	2	30	2	0	0	0	3	0	1	0	0
071	2635	123	Broad-leaf forests (B)	0	0	0	0	0	2	0	0	0	0	2	0	0	0	0	0	0	0	2	5	0	0	0	0	4	0	0	0	0
072	2715	120	Conifer forests (C)	0	0	0	0	2	0	0	0	1	0	5	0	0	0	0	0	0	0	0	0	0	0	0	0	0	0	0	0	0
073	2797	287	Conifer forests (C)	0	0	0	0	5	1	0	2	6	0	1	1	0	0	0	0	0	0	0	0	2	0	0	0	1	0	0	0	0
074	2767	287	Conifer forests (C)	0	0	0	5	9	2	0	7	1	0	9	6	0	0	0	0	0	0	0	0	0	0	0	0	1	0	0	0	0
075	2800	122	Conifer forests (C)	0	0	0	14	1	0	0	0	0	0	5	1	0	0	0	0	0	0	0	0	0	0	0	0	0	0	0	0	0
076	2865	166	Conifer forests (C)	0	0	0	7	3	7	0	0	0	0	18	2	0	3	0	0	1	0	0	0	0	0	0	0	0	0	0	0	0
077	2750	122	Conifer forests (C)	0	0	0	0	0	0	0	0	0	0	3	0	0	0	0	0	0	0	1	0	0	0	0	0	1	0	0	0	0
078	2768	287	Conifer forests (C)	0	0	0	0	6	1	0	0	4	0	15	7	0	0	0	0	2	0	1	0	3	0	0	0	1	0	0	0	0
079	2801	284	Conifer forests (C)	0	0	0	9	3	1	0	0	1	1	9	1	0	0	0	0	8	0	0	0	0	0	0	0	0	0	1	0	0
080	2850	287	Conifer forests (C)	0	0	0	4	15	7	0	0	1	1	61	6	0	0	0	0	1	0	0	0	2	0	0	0	0	0	2	0	0
081	2900	287	Conifer forests (C)	0	0	0	13	10	7	0	1	0	1	44	0	0	0	0	0	9	0	1	0	0	0	4	0	0	0	1	0	0
082	3010	287	Conifer forests (C)	0	0	0	35	5	0	0	0	1	0	16	0	0	0	0	0	1	0	0	0	2	0	0	0	0	0	1	0	1
083	3060	47	Conifer forests (C)	0	0	0	0	0	0	0	0	0	0	1	0	0	1	0	0	0	0	0	0	0	0	0	0	0	0	0	0	0
084	2995	166	Conifer forests (C)	0	0	0	1	0	1	0	0	0	0	5	0	0	0	0	0	0	0	0	0	0	0	0	0	0	1	0	0	0
085	3337	128	Shrublands (S)	0	0	1	0	3	0	0	0	0	0	2	0	0	1	0	0	1	0	0	0	0	0	0	0	0	0	0	0	0
086	3420	128	Shrublands (S)	0	0	0	0	6	0	0	0	0	0	0	0	0	0	0	0	2	0	0	0	1	0	0	0	0	0	0	0	0
087	3445	128	Shrublands (S)	0	0	16	0	30	0	0	0	0	0	0	0	0	0	0	0	0	0	0	0	0	0	0	0	0	0	0	0	0
088	3460	128	Shrublands (S)	0	0	0	1	1	0	0	0	0	0	0	0	0	0	0	0	0	0	0	0	0	0	0	0	0	0	0	0	0
089	3480	128	Alpine vegetation (A)	0	0	0	0	0	5	0	0	0	0	0	0	0	2	0	0	0	0	2	0	0	0	0	0	0	0	0	0	0
090	3502	128	Alpine vegetation (A)	0	0	0	1	1	0	0	0	0	0	3	0	0	2	0	0	3	0	0	0	1	0	0	0	0	0	0	0	0
091	3465	94	Alpine vegetation (A)	0	0	4	0	1	0	0	0	0	0	0	0	0	1	0	0	1	0	0	0	0	0	0	0	0	0	0	0	0
092	3374	127	Shrublands (S)	0	0	0	0	0	0	0	0	0	0	1	0	0	0	0	0	0	0	0	0	0	0	0	0	0	0	0	0	0
093	3358	127	Shrublands (S)	0	0	2	0	0	0	0	0	0	0	0	0	0	0	0	0	0	0	0	0	0	0	0	0	0	0	0	0	0
094	3353	124	Shrublands (S)	0	0	1	0	2	0	0	0	0	0	4	0	0	0	0	0	0	0	0	0	0	0	0	0	0	0	0	0	0
095	3344	127	Shrublands (S)	0	0	0	0	6	0	0	0	1	0	2	0	0	0	0	0	0	0	0	0	0	0	0	0	0	0	0	0	0
096	3346	125	Shrublands (S)	0	0	0	0	11	0	0	0	0	0	8	0	0	0	0	0	0	0	0	0	0	0	0	0	0	0	0	0	0
097	3380	127	Shrublands (S)	0	0	0	15	2	0	0	0	1	0	2	0	0	0	0	0	0	0	0	0	0	0	0	0	0	0	0	0	0
098	2640	253	Conifer forests (C)	0	0	0	1	4	5	0	15	1	1	0	0	0	0	0	0	0	0	0	24	0	0	0	0	1	0	0	0	0
099	2750	253	Conifer forests (C)	0	0	0	2	5	1	0	13	5	0	0	0	0	0	0	0	2	0	0	0	3	0	0	0	0	0	0	0	0
100	2740	249	Conifer forests (C)	0	0	0	0	12	12	0	0	0	3	8	2	0	0	0	0	0	0	10	0	0	0	0	0	0	0	1	0	0
101	2810	219	Conifer forests (C)	0	0	0	0	7	2	0	0	0	11	0	0	0	0	0	0	0	0	0	1	0	0	0	0	0	0	2	0	0
102	2807	237	Conifer forests (C)	0	0	0	0	2	1	0	1	3	0	2	0	0	0	0	0	0	0	0	0	0	0	0	0	0	0	0	0	0
103	2840	182	Conifer forests (C)	0	0	0	0	11	1	0	0	0	0	3	0	0	1	0	0	0	0	0	0	0	0	0	0	0	0	0	0	0
104	2850	249	Conifer forests (C)	0	0	0	0	9	0	0	0	2	0	5	0	0	1	0	0	1	0	0	0	0	0	0	0	0	0	0	0	0
105	2620	250	Conifer forests (C)	0	0	0	19	9	1	0	8	2	1	0	0	0	0	0	0	1	0	1	21	0	0	0	0	0	0	2	0	0
	Total Camera-days:	19754		82	65	50	943	623	252	152	141	95	50	369	251	18	93	3	7	49	1	69	420	32	22	8	5	31	38	17	3	5
																															No. of independent detection：	2754
									灰头小鼯鼠(1)、白颊猕猴(7)、中华小熊猫(1)、赤斑羚(14)、喜马拉雅鬣羚(1)、斑林狸(1)、家犬(1)
